# Supplementary material for: Automated Wormscan
Source: F1000Res. 2019 Jan 4;6:192. Originally published 2017 Feb 27. [Version 3] doi: 10.12688/f1000research.10767.3 (PMC5365223; doi:10.12688/f1000research.10767.3)
Supplement: Raw worm counts for Figure 3 - comparison of worm counts produced by three different human observers vs three independent scans [file f1000research-6-19096-s0001.tgz]

Archive with 1 entries (1 files):
- 76c38bf0-ed6a-4991-b750-b5b586277d8b_Dataset_1.csv
