# Supplementary material for: Automated Wormscan
Source: F1000Res. 2019 Jan 4;6:192. Originally published 2017 Feb 27. [Version 3] doi: 10.12688/f1000research.10767.3 (PMC5365223; doi:10.12688/f1000research.10767.3)
Supplement: Raw worm counts for Figure 3 - comparison of worm counts produced by three different human observers vs three independent scans [file f1000research-6-19096-s0001.tgz › 76c38bf0-ed6a-4991-b750-b5b586277d8b_Dataset_1.csv]

Human vs Scanner Raw Data
	Scanner 1	Scanner 2	Scanner 3	Operator 1	Operator 2	Operator 3
1	66	65	67	66	60	64
2	70	69	68	70	68	69
3	72	65	62	69	65	69
4	71	77	75	64	69	66
5	54	57	58	58	56	54
6	54	59	55	51	53	52
7	92	87	80	80	72	84
8	71	70	73	73	67	67
9	67	74	70	62	70	65
10	60	63	56	61	59	58
11	67	69	62	70	60	63
12	66	64	58	65	63	64
