# Supplementary material for: Automated Wormscan
Source: F1000Res. 2019 Jan 4;6:192. Originally published 2017 Feb 27. [Version 3] doi: 10.12688/f1000research.10767.3 (PMC5365223; doi:10.12688/f1000research.10767.3)
Supplement: Raw worm counts for Figure 4 - phosphine mortality curves of wild type and resistant strains of Caenorhabditis elegans [file f1000research-6-19096-s0002.tgz]

Archive with 1 entries (1 files):
- 6abf1922-cea2-47ac-8dcd-0596fe8cdb60_Dataset_2.csv
