# Supplementary material for: Automated Wormscan
Source: F1000Res. 2019 Jan 4;6:192. Originally published 2017 Feb 27. [Version 3] doi: 10.12688/f1000research.10767.3 (PMC5365223; doi:10.12688/f1000research.10767.3)
Supplement: Raw worm counts for Figure 4 - phosphine mortality curves of wild type and resistant strains of Caenorhabditis elegans [file f1000research-6-19096-s0002.tgz › 6abf1922-cea2-47ac-8dcd-0596fe8cdb60_Dataset_2.csv]

Phosphine Curve
	n2 1			n2 2			n2 3			dld1 1			dld1 2			dld1 1
	prephos	postphos		prephos	postphos		prephos	postphos		prephos	postphos		prephos	postphos		prephos	postphos
Air	261	581	222.605364	216	695	321.7592593	90	192	213.3333333	129	520	403.1007752	103	552	535.9223301	86	182	211.627907
200	231	210	90.90909091	188	162	86.17021277	89	88	98.87640449	116	667	575	127	466	366.9291339	88	218	247.7272727
400	255	93	36.47058824	151	74	49.00662252	76	21	27.63157895	125	421	336.8	133	590	443.6090226	100	109	109
600	357	13	3.641456583	140	34	24.28571429	92	5	5.434782609	110	310	281.8181818	96	219	228.125	110	96	87.27272727
800	319	3	0.940438871	204	4	1.960784314	92	1	1.086956522	123	105	85.36585366	85	53	62.35294118	121	107	88.42975207
1000	240	2	0.833333333	150	1	0.666666667	87	0	0	105	66	62.85714286	110	68	61.81818182	101	83	82.17821782
2000	258	0	0	168	0	0	96	0	0	100	14	14	94	24	25.53191489	128	18	14.0625
4000	203	0	0	135	0	0	86	0	0	111	8	7.207207207	158	18	11.39240506	104	4	3.846153846
