# Supplementary material for: Automated Wormscan
Source: F1000Res. 2019 Jan 4;6:192. Originally published 2017 Feb 27. [Version 3] doi: 10.12688/f1000research.10767.3 (PMC5365223; doi:10.12688/f1000research.10767.3)
Supplement: Raw worm counts for Figure 5 - growth rate of daf-2 worms compared with wild type [file f1000research-6-19096-s0003.tgz › 77f6b6a6-9003-41c2-8824-5da2ab200d2f_Dataset_3.csv]

Growth Rate raw data
N2 1	N2 2	N2 3	Daf2 1	Daf2 2	Daf2 3
1.396	1.636	2.56	2.26	2.247	1.511
2.008	1.679	0.798	0.498	1.198	1.654
0.757	2.713	4.067	3.767	1.529	0.752
1.145	1.888	3.358	3.058	2.07	1.444
0.854	1.785	1.353	1.053	1.462	0.773
1.572	1.879	0.707	0.407	1.154	1.464
1.157	1.613	2.337	2.037	1.381	1.44
1.402	1.78	1.248	0.948	1.213	0.962
1.095	1.737	2.137	1.837	1.121	1.024
1.69	0.804	1.821	1.521	1.588	1.69
0.665	2.119	1.295	0.995	1.182	1.685
0.733	1.028	1.078	0.778	1.175	1.632
1.937	1.718	1.619	1.319	1.057	1.472
1.603	1.36	2.791	2.491	1.365	1.604
1.417	1.869	1.904	1.604	1.248	1.478
1.598	1.719	2.018	1.718	1.248	1.539
1.561	1.799	1.732	1.432	1.401	0.693
2.164	3.147	1.824	1.524	1.736	1.512
1.487	0.722	1.736	1.436	1.369	1.569
1.559	1.922	2.922	2.622	1.17	1.153
1.158	1.848	1.932	1.632	1.352	1.456
1.333	1.23	1.78	1.48	1.019	1.483
1.469	1.829	2.12	1.82	1.249	1.491
1.507	2.093	2.81	2.51	1.525	1.6
1.532	1.667	1.864	1.564	1.478	1.215
1.36	1.789	1.662	1.362	1.385	1.585
1.534	1.918	1.755	1.455	1.52	0.859
1.512	1.945	2.077	1.777	1.065	0.739
1.458	1.708	1.715	1.415	1.383	0.745
1.122	1.606	2.039	1.739	1.455	1.653
1.465	2.325	2.786	2.486	1.465	0.934
1.493	1.558	2.123	1.823	1.534	1.685
0.946	1.893	1.672	1.372	1.736	1.321
1.471	2.916	1.877	1.577	1.061	1.561
1.494	1.715	2.352	2.052	1.644	1.559
1.158	2.348	2.306	2.006	1.463	1.579
0.457	1.73	1.76	1.46	1.752	1.326
1.475	1.706	1.767	1.467	1.644	1.418
1.506	1.669	1.78	1.48	1.579	2.62
1.53	1.722	2.015	1.715	1.462	1.643
1.937	1.53	1.826	1.526	1.3	1.582
0.98	1.645	3.763	3.463	1.626	1.473
1.575	1.781	2.405	2.105	1.366	1.635
1.629	1.796	1.513	1.213	1.26	1.596
1.522	1.763	1.159	0.859	1.254	1.654
1.544	0.562	1.745	1.445	1.538	0.851
1.381	1.88	1.976	1.676	1.302	1.392
1.468	1.726	1.862	1.562	1.397	1.509
1.586	1.921	2.276	1.976	1.306	1.546
1.476	1.724	1.619	1.319	1.481	1.561
1.595	1.787	0.8	0.5	1.812	1.193
1.407	2.115	1.781	1.481	1.395	1.103
1.54	1.761	0.995	0.695	1.329	1.567
1.621	1.721	0.901	0.601	1.563	0.988
1.528	1.963	1.919	1.619	1.152	1.616
1.332	1.75	2.287	1.987	1.157	1.651
1.573	3.2	1.979	1.679	1.447	1.292
1.563	1.492	1.988	1.688	1.049	2.742
1.411	2.536	2.425	2.125	1.23	1.52
1.338	1.966	1.866	1.566	1.366	1.493
1.19	2.049	1.811	1.511	1.554	1.576
1.654	1.671	2.388	2.088	1.696	1.431
1.621	1.939	1.849	1.549	1.633	1.614
1.489	1.62	1.755	1.455	1.78	1.238
1.714	1.87	1.687	1.387	1.384	1.071
1.493	1.679	1.7	1.4	1.34	0.949
1.412	0.697	2.054	1.754	1.441	1.152
1.265	0.896	2.104	1.804	1.076	1.468
1.55	1.65	1.768	1.468	1.529	1.493
0.439	1.795	1.65	1.35	1.525	1.39
1.479	1.986	1.391	1.091	1.188	1.589
1.546	1.775	1.755	1.455	1.864	1.334
1.684	1.746	3.102	2.802	1.503	1.554
1.639	1.951	2.186	1.886	0.905	2.64
1.431	1.637	1.634	1.334	0.94	1.647
1.589	1.463	1.826	1.526	1.224	1.068
1.541	0.812	1.727	1.427	0.96	1.31
1.462	0.967	1.612	1.312	2.493	1.541
1.385	3.078	1.641	1.341	1.115	1.291
1.364	1.459	1.807	1.507	3.738	1.499
1.593	2.161	1.828	1.528	1.254	1.415
1.471	2.42	1.568	1.268	1.575	1.623
0.973	2.259	0.914	0.614	1.353	1.584
1.286	1.538	1.836	1.536		1.215
1.089	1.163	1.938	1.638		1.636
1.521	2.187	4.319	4.019		1.488
1.495	1.821	2.027	1.727		0.826
1.442	2.904	1.843	1.543		1.437
1.39	1.774	2.755	2.455		0.87
1.763	1.869	1.099	0.799		1.371
1.703	4.667	3.314	3.014		1.36
1.567	1.864	2.226	1.926		1.377
1.99	3.434	1.809	1.509		1.048
1.538	2.143	2.242	1.942		1.676
1.519	1.672	2.063	1.763		1.535
1.477	1.854	1.042	0.742		1.392
1.062	1.703	0.745	0.445		1.564
1.188	1.622	1.963	1.663		1.523
1.624	2.752	0.838	0.538		1.554
1.167	2.769	1.764	1.464		1.386
1.541	1.6	1.519	1.219		1.581
1.528	2.05	2.071	1.771		2.139
1.333	1.586	1.811	1.511		1.618
1.542	3.916	1.688	1.388		1.266
1.407	1.647	2.063	1.763		1.2
0.887	2.31	1.779	1.479		1.653
1.178	1.481	1.878	1.578		1.536
2.451	1.846	1.976	1.676		1.082
1.461	2.096	1.809	1.509		1.401
0.622	1.608	3.258	2.958		1.591
1.708	1.742	1.886	1.586		1.301
1.403	1.887	2.275	1.975		1.351
1.357	2.092	2.222	1.922		1.427
1.523	5.312	1.775	1.475		1.433
1.448	1.697	1.426	1.126		1.913
2.002	1.394	1.049	0.749		1.514
2.581	2.227	0.748	0.448		1.559
1.159	1.631	3.314	3.014		1.076
1.511	1.82	1.923	1.623		1.488
1.423	1.797	2.876	2.576		1.599
1.167	1.776	2.462	2.162		1.573
1.317	1.694	0.481	0.181		1.565
2.07	1.764	1.026	0.726		1.391
1.43	1.792	0.659	0.359		1.561
1.548	1.354	2.455	2.155		1.169
1.276	0.718	2.761	2.461		3.028
0.53	1.966	1.851	1.551		1.571
1.504	1.767	1.73	1.43		1.598
1.567	1.684	3.091	2.791		1.475
1.359	1.804	1.677	1.377		1.421
1.411	2.393	0.881	0.581		1.568
2.089	1.22	2.024	1.724		1.405
1.577	1.795	1.878	1.578		1.432
1.017	1.421	3.638	3.338		1.506
2.001	1.904	1.625	1.325		1.599
1.411	1.806	1.002	0.702		1.204
1.81	1.629	0.53	0.23		1.307
1.352	1.255	0.622	0.322		1.589
0.449	1.514	1.989	1.689		1.388
1.417	1.69	1.831	1.531		1.523
1.435414286	3.118	1.999	1.699		1.416
	1.812	2.595	2.295		1.567
	1.325	1.756	1.456		1.348
	1.996	2.955	2.655		1.11
	2.031	2.384	2.084		1.277
	1.671	2.63	2.33		1.485
	1.696	1.862	1.562		1.47
	3.078	1.705			1.502
	0.871	1.931			2.2
		1.746			1.468
		1.802			1.454
		1.741			1.58
		2.141			0.821
		2.995			1.227
		2.15			1.555
		1.911			0.833
		0.707			1.368
		1.751			1.463
		2.228			1.509
		1.996			1.528
		1.846			1.406
		1.344			1.632
		1.633			1.321
		1.698			4.021
		2.901			1.553
		1.873			1.79
		1.782			1.528
		1.812			1.559
		1.668			1.395
		1.44			1.589
		0.514			1.417
					1.595
					1.593
					1.583
					1.415
					1.325
					1.457
					1.529
					1.525
					1.594
					1.224
					1.584
					1.585
					1.532
					1.38
					1.225
					1.246
					1.195
					1.506
					1.397
					1.643
					1.425
					1.245
					1.622
					2.557
					1.628
					1.499
					1.59
					1.567
					1.267
					0.886
					1.487
					1.28
					1.246
					1.498
					1.558
					2.665
					1.506
					1.016
					2.366
					1.556
					1.382
					1.517
					1.492
					1.522
					1.581
					1.383
					1.44
					1.522
					1.376
					1.354
					1.37
					1.507
					1.455
					1.489
					1.56
					1.43
					1.017
					1.305
					1.397
					1.252
					1.179
					1.302
					1.219
					1.305
					1.542
					1.405
					1.468
					1.28
					1.59
					1.425
					1.318
					1.108
					2.945
					1.512
					1.431
					1.18
					1.493
					1.615
					1.089
					1.583
					1.393
					1.421
					1.574
					0.588
					1.122
					1.525
					1.797
					1.352
					2.002
					1.512
					1.411
					1.477
					1.482
					1.321
					1.578
					1.543
					1.312
					1.519
					1.358
