# Supplementary material for: Automated Wormscan
Source: F1000Res. 2019 Jan 4;6:192. Originally published 2017 Feb 27. [Version 3] doi: 10.12688/f1000research.10767.3 (PMC5365223; doi:10.12688/f1000research.10767.3)
Supplement: Raw worm counts for Figure 6 - reduced fecundity at 90 hours of daf-2 worms compared to wild type [file f1000research-6-19096-s0004.tgz]

Archive with 1 entries (1 files):
- 63afcb7d-03e4-472a-bd36-83eb28307f2d_Dataset_4.csv
