# Supplementary material for: Automated Wormscan
Source: F1000Res. 2019 Jan 4;6:192. Originally published 2017 Feb 27. [Version 3] doi: 10.12688/f1000research.10767.3 (PMC5365223; doi:10.12688/f1000research.10767.3)
Supplement: Raw worm counts for Figure 6 - reduced fecundity at 90 hours of daf-2 worms compared to wild type [file f1000research-6-19096-s0004.tgz › 63afcb7d-03e4-472a-bd36-83eb28307f2d_Dataset_4.csv]

N2 and Daf2 fecundity
Daf2 1	Daf2 2	Daf2 3	N2 1	N2 2	N2 3
0.788	1.912	1.425	0.725	2.196	0.572
0.739	1.927	0.954	0.661	2.216	0.484
1.619	0.704	1.693	0.436	2.139	0.733
1.79	0.869	1.521	0.491	1.791	1.459
1.671	1.082	0.992	1.66	1.698	0.588
1.552	0.667	1.643	2.156	0.551	1.359
0.826	0.551	0.845	1.185	2.596	0.551
1.395	0.454	1.535	2.481	1.456	1.529
0.869	0.901	1.625	0.772	2.989	0.486
1.631	1.441	0.909	0.835	1.985	0.649
1.678	0.627	0.647	0.625	2.771	0.567
1.366	0.692	0.793	0.763	2.082	0.782
1.601	2.014	1.536	0.88	2.044	0.796
1.372	2.248	1.69	1.847	2.422	1.973
1.807	0.929	1.573	2.232	2.26	1.36
1.366	2.531	1.53	1.219	0.764	1.433
1.279	2.028	0.949	0.796	2.318	2.969
2	2.123	1.436	0.907	1.599	0.636
1.305	1.874	1.757	0.879	0.656	1.098
1.983	0.499	1.446	0.818	1.682	0.817
1.892	1.157	1.456	0.714	0.529	0.643
1.462	3.231	0.811	1.687	3.672	0.683
1.421	1.382	1.26	1.158	2.705	0.588
1.836	2.064	0.806	1.732	1.421	0.595
1.33	0.487	1.935	0.718	1.573	0.611
1.375	1.076	1.188	2.62	2.211	1.681
1.473	0.745	1.281	0.854	0.875	0.54
1.683	0.506	1.684	0.921	0.716	0.529
1.207	0.462	0.646	0.707	0.674	0.654
0.755	1.381	1.577	2.302	0.565	0.854
1.525	0.55	0.978	0.946	3.279	0.988
0.811	0.694	0.826	0.678	2.573	0.516
0.745	2.132	1.529	0.923	0.562	1.461
1.736	2.267	1.548	1.289	1.129	1.708
1.878	1.189	1.542	0.547	2.129	0.582
1.347	1.837	0.934	2.845	1.633	1.185
1.666	2.78	1.637	1.044	3.836	1.582
1.956	1.973	1.043	1.073	2.433	1.074
1.552	0.575	0.929	0.659	1.976	1.663
1.728	1.987	0.553	1.959	1.855	0.484
1.535	1.269	1.305	0.51	2.346	1.736
1.41	2.346	0.456	2.279	1.481	1.214
1.756	0.518	1.701	0.775	0.98	1.153
1.764	1.319	1.846	0.644	0.515	1.22
1.513	0.553	0.993	1.287	0.529	1.238
1.487	0.932	1.173	1.762	2.027	0.58
1.654	0.745	0.885	0.91	1.242	0.547
1.319	1.025	1.486	0.603	0.485	0.576
1.638	0.496	1.745	0.53	0.562	1.385
2.26	1.031	1.474	1.136	0.744	1.818
1.379	1.704	1.59	1.699	0.935	1.275
0.899	0.826	1.397	0.58	2.072	1.475
1.286	0.502	0.743	2.333	0.781	0.555
2.061	1.659	1.098	0.806	3.207	0.907
1.53	2.381	1.517	0.641	0.633	1.864
1.069	2.325	2.044	0.414	1.756	0.547
1.849	1.936	1.314	0.677	3.572	1.833
1.44	0.733	0.908	0.596	1.119	1.63
1.617	1.861	0.81	1.11	1.857	1.39
1.614	1.818	1.064	0.713	2.444	1.234
2.122	0.788	1.344	1.088	0.718	0.477
1.224	1.847	1.81	0.699	0.499	0.569
0.706	2.665	2.254	0.604	0.649	1.131
1.083	3.051	1.218	1.902	1.99	0.724
1.554	1.789	1.36	1.027	1.511	1.606
0.677	2.084	0.628	0.627	0.532	0.644
0.759	2.261	1.471	2.003	0.583	0.541
1.332	0.567	0.727	1.998	0.538	0.547
1.107	1.671	0.841	1.071	0.856	0.682
2.109	0.565	1.662	2.901	2.407	0.439
1.733	2.16	1.585	0.918	1.81	0.966
1.058	1.186	1.408	2.162	2.028	1.057
0.923	2.38	1.532	1.631	0.563	1.267
1.923	2.099	0.836	2.677	1.832	0.551
0.82	1.694	1.434	0.932	2.436	1.031
0.907	1.718	1.489	2.065	0.677	0.713
1.804	0.445	1.638	0.653	0.601	1.651
1.649	1.789	1.325	1.804	0.869	1.581
1.957	1.874	0.796	2.217	0.592	0.619
1.806	0.985	1.431	0.875	2.374	2.075
0.683	1.182	0.702	1.822	2.07	1.097
2.672	2.097	1.205	0.845	0.7	0.628
2.806	0.662	0.692	2.687	0.673	1.836
1.638	1.864	0.566	2.084	0.496	0.618
1.648	0.682	1.218	0.838	1.316	1.703
3.396	1.798	0.592	2.085	0.557	1.296
1.74	0.802	0.743	0.778	0.854	0.522
1.497	0.763	1.13	1.275	2.383	3.261
1.551	0.521	0.787	1.252	0.703	1.583
0.977	1.841	0.814	0.566	2.267	0.441
1.916	2.095	1.51	1.822	0.604	1.892
2.065	0.923	1.407	1.16	1.215	0.587
1.538	0.643	0.511	0.765	2.681	0.671
0.502	1.706	1.33	2.329	0.547	1.656
1.941	0.611	1.516	1.227	0.706	0.706
1.862	1.879	1.411	0.698	1.705	1.407
1.687	0.728	1.651	0.962	0.592	1.208
0.693	0.752	1.476	1.041	0.424	0.515
4.273	1.816	1.331	0.885	0.889	0.99
1.213	2.79	0.973	1.004	0.541	0.573
1.972	0.617	1.285	0.881	2.653	0.484
1.955	1.548	1.456	2.029	0.86	0.577
2.089	0.545	1.407	0.773	0.91	1.22
1.037	0.643	1.365	0.788	0.791	1.305
0.73	0.541	1.552	1.993	0.693	0.526
0.718	2.075	1.254	0.773	0.643	2.773
1.571	1.464	0.994	0.563	0.545	0.484
1.481	1.828	1.587	1.908	0.517	1.153
0.411	0.43	0.982	0.643	0.776	0.628
1.818	2.21	1.831	1.059	2.158	0.541
0.583	2.366	1.359	0.901	0.611	1.402
2.545	0.49	1.595	1.023	2.599	0.531
0.545	0.514	1.442	2.348	0.842	0.537
2.549	1.705	1.049	1.053	1.161	1.362
1.657	1.996	1.309	0.678	0.537	0.692
1.976	1.863	0.735	2.002	2.595	1.103
2.598	2.267	1.362	1.037	0.835	0.501
1.775	0.978	1.687	1.542	1.12	1.828
1.917	1.664	1.614	0.842	1.747	0.567
0.544	1.82		2.536	0.981	0.529
1.258	1.877		0.988	1.094	0.796
0.649	2.019		0.826	0.737	1.109
1.514	2.182		2.015	0.748	0.593
0.43	1.821		0.684	0.526	0.592
2.248	2.36		0.669	0.972	1.643
1.577	2.214		2.494	0.52	1.253
1.378	1.564		2.211	0.527	2.022
0.493	1.677		1.742	0.562	1.413
1.746	1.593		1.176	3.093	0.68
1.736	1.125		0.864	2.356	0.544
0.977	0.814		2.58	0.493	0.616
1.511	0.815		1.437	0.46	0.481
0.541	0.456		0.722	0.658	1.146
0.551	2.055		0.583	2.579	0.619
1.807	0.586		2.834	0.486	0.578
1.804	0.637		2.527	0.562	1.561
2.253	2.205		2.028	0.496	0.517
1.449	0.871		0.901	3.414	0.851
1.079	2.204		0.742	0.487	0.471
1.624	1.77		2.138	0.586	1.232
1.872	2.341		2.041	0.487	0.529
1.25	0.712		1.99	0.876	0.45
1.467	1.061		0.607	0.562	0.456
0.479	1.525		2.194	0.649	1.245
1.648	1.508		0.856	0.678	1.625
0.448	1.402		0.577	1.239	0.505
1.52	0.506		2.346	0.501	1.493
0.486	0.536		0.85	0.434	0.375
0.685	1.257		1.54	0.46	1.25
1.182	1.866		2.06	1.016	0.596
0.739	0.739		2.187	0.577	0.441
0.649	1.631		1.634	2.313	0.578
1.798	1.862		0.388	0.587	0.511
1.516	1.699		0.713	0.52	1.744
1.751	2.267		0.42	1.791	0.508
1.063	1.739		1.97	1.49	0.457
1.945	0.604		1.215	0.846	0.796
0.514	1.751		1.392	1.873	1.18
0.628	0.622		2.398	0.535	0.671
0.53	1.66		0.706	2.236	1.38
0.475	0.46		2.56	0.508	0.517
1.838	1.582		1.734	1.612	1.909
0.479	1.825		1.812	0.521	1.236
1.724	0.622		1.334	0.532	1.172
2.113	1.683		1.921	2.086	0.631
0.486	1.696		1.306	0.46	0.614
0.499	1.813		1.422	0.596	1.654
2.125	1.294		1.371	0.678	0.471
1.62	0.739		0.957	0.833	2.781
1.136	1.443		2.175	0.899	0.456
1.743			1.991	0.481	0.442
0.517			1.241	0.679	0.679
1.043			1.886	0.628	2.078
0.695			1.478	2.159	0.445
1.773			1.561	2.144	0.668
				0.439	0.589
				0.599	0.589
				0.566	0.523
				0.505	0.592
				0.79	0.571
				1.198	1.143
				0.421	1.395
				0.571	0.573
				0.523	0.692
				0.403	1.167
				0.739	0.859
				0.896	2.941
				1.003	1.469
				0.502	0.55
				0.697	1.84
				2.026	1.264
				0.865	0.479
				0.718	0.619
				0.661	0.496
				0.496	0.586
				0.492	1.45
				2.397	1.146
				0.971	0.556
				0.637	0.7
				0.742	1.518
				0.595	0.905
				0.736	0.713
				0.487	0.649
				0.652	1.763
				0.517	1.09
				3.197	0.598
				1.985	0.465
				2.449	0.956
				0.571	0.477
				0.433	1.461
				0.462	0.591
				0.685	0.95
				0.677	0.866
				0.703	0.648
				0.562	0.667
				0.779	1.27
				0.587	0.532
				1.737	0.527
				0.451	0.752
				0.545	1.257
				0.911	0.55
				1.185	0.49
				0.589	0.486
				0.64	0.469
				0.515	0.352
				0.652	0.511
				0.492	1.169
				0.619	0.451
				0.481	1.472
				0.457	0.545
				0.563	0.514
				0.572	0.666
				0.43	1.138
				1.843	0.641
				0.369	0.611
				0.601	1.566
				0.628	0.594
				0.776	0.791
				2.035	0.621
				0.842	0.568
				0.492	1.118
				0.632	0.601
				2.393	2.258
				0.511	0.803
				0.846	0.673
				0.427	1.153
				0.996	0.61
				0.739	2.222
				2.356	0.877
				1.612	0.676
				0.694	0.43
				0.935	0.601
				0.715	0.648
				0.637	1.266
				0.403	1.257
				0.523	0.929
				0.526	1.291
				0.466	0.752
				0.818	0.764
				0.481	0.553
				0.472	0.566
				2.577	0.544
				1.134	0.768
				1.109	0.51
				2.657	2.119
				0.58	0.502
				0.731	1.424
				0.941	1.34
				0.508	0.942
				2.324	0.648
				0.445	0.505
				1.779	0.785
				0.758	0.507
				0.669	2.039
				0.682	0.576
				0.424	1.482
				0.747	1.018
				0.744	2.993
				0.464	0.525
				0.658	0.709
				0.492	0.49
				0.973	1.137
				0.535	0.626
				0.499	1.781
				0.946	0.592
				0.56	0.493
				0.575	0.694
				0.523	1.651
				0.806	0.871
				0.604	0.652
				1.03	1.094
				0.42	0.544
				1.16	0.522
				1.447	0.499
				0.466	0.517
				0.665	0.544
				0.64	0.846
				0.748	0.502
				0.815	1.163
				0.505	1.44
				0.52	1.798
				0.441	0.502
				0.53	0.567
				2.08	0.582
				0.58	0.5
				2.065	1.507
				1.098	1.241
				0.491	0.493
				1.893	0.718
				0.507	1.448
				0.436	0.557
				0.455	1.716
				0.607	0.623
				0.592	0.484
				0.412	0.486
				0.77	0.575
				0.499	1.477
				0.599	0.538
				0.592	1.319
				0.433	0.502
				0.577	0.556
				0.454	1.121
				0.575	0.566
				0.652	1.472
					1.041
					0.839
					0.532
					0.496
					1.097
					1.048
					0.805
					0.448
					1.221
					1.294
					0.83
					0.68
					0.516
					0.53
					1.261
					0.937
					1.579
					0.466
					0.506
					0.511
					0.538
					0.71
					1.259
					0.535
					1.483
					0.818
					0.69
					0.535
					0.589
					1.382
					1.574
					0.891
					0.592
					2.082
					0.523
					0.499
					1.078
					0.526
					0.55
					1.263
					1.128
					0.745
					0.632
					1.375
					2.201
					0.464
					2.922
					0.79
					1.1
					2.552
					1.584
					1.702
					0.668
					0.613
					0.739
					0.988
					0.619
					0.582
					1.294
					0.511
					1.652
					1.375
					1.323
					0.854
					0.649
					1.259
					0.961
					0.631
					0.631
					1.225
					1.193
					1.333
					0.9
					0.689
					0.587
					1.445
					0.445
					0.481
					0.784
					0.631
					1.427
					0.49
					1.488
					2.054
					0.43
					0.616
					1.363
					1.191
					0.471
					0.575
					0.704
					0.545
					0.643
					1.174
					1.643
					1.861
					0.575
					2.666
					1.244
					1.34
					1.507
					0.676
					1.29
					0.82
					0.466
					1.385
					0.932
					1.251
					1.666
					0.547
					0.526
					0.607
					1.59
					1.431
					0.424
					1.24
					0.88
					1.321
					0.541
					0.978
					0.881
					2.102
					1.583
					1.501
					1.443
					1.984
					0.743
					0.74
					0.666
					0.739
					1.366
					1.176
					3.219
					0.708
					0.454
					2.948
					1.669
					1.992
					1.331
					0.79
					0.566
					1.332
					0.851
					0.511
					0.791
					0.816
					1.653
					0.911
					0.698
					0.525
					0.745
					1.102
					1.128
					0.511
					1.871
					0.715
					1.278
					2.156
					0.535
					1.324
					0.702
					0.565
					0.604
					1.629
					0.475
					0.66
					0.673
					0.475
					0.966
					1.889
					0.996
					0.709
					1.672
					1.292
					0.592
					1.716
					1.802
					0.484
					2.132
					0.896
					1.667
					2.078
					1.115
					1.444
					0.626
					0.596
					1.527
					1.294
					1.679
					1.187
					0.791
					1.068
					0.689
					1.097
					1.532
					1.176
					1.248
					1.238
					0.602
					0.96
					2.441
					1.29
					0.89
					1.056
					3.058
					0.616
					0.641
					1.224
					1.489
					0.647
					1.084
					1.509
					1.248
					0.714
					1.516
					2.07
					0.685
					1.436
					2.325
					2.828
					0.93
					1.139
					1.711
					0.938
					1.24
					1.383
					0.899
					0.556
					1.624
					0.496
					1.318
					1.532
					0.652
					0.926
					0.571
					0.98
					0.5
					1.525
					1.739
					0.553
					2.105
					0.941
					1.454
					0.908
					1.55
					0.631
					0.681
					1.565
					1.965
					1.022
					1.3
					0.567
					1.314
					0.802
