# Supplementary material for: Automated Wormscan
Source: F1000Res. 2019 Jan 4;6:192. Originally published 2017 Feb 27. [Version 3] doi: 10.12688/f1000research.10767.3 (PMC5365223; doi:10.12688/f1000research.10767.3)
Supplement: Supplementary file 6 [file f1000research-6-19096-s0005.tgz]

Archive with 1 entries (1 files):
- 4aa2a498-b5db-46cb-9beb-c889740c5fdf.docx
