# Supplementary material for: Automated Wormscan
Source: F1000Res. 2019 Jan 4;6:192. Originally published 2017 Feb 27. [Version 3] doi: 10.12688/f1000research.10767.3 (PMC5365223; doi:10.12688/f1000research.10767.3)
Supplement: Supplementary file 8 [file f1000research-6-19096-s0007.tgz › ac5539b3-6f45-467b-9643-e82101161107.xlsx]

## Sheet: Sheet1
		Jpeg	Tiff
	Plate 1	248	218
	Plate 2	164	170
	Plate 3	193	185
	Plate 4	268	269
	Plate 5	206	214
	Plate 6	252	240
	Plate 7	254	237
	Plate 8	202	187
	Plate 9	223	212
	Plate 10	227	220
	Plate 11	224	220
	Plate 12	212	214
